# Supplementary material for: GRE: A Framework for Significant SNP Identification Associated with Wheat Yield Leveraging GWAS–Random Forest Joint Feature Selection and Explainable Machine Learning Genomic Selection Algorithm
Source: Genes (Basel). 2025 Sep 24;16(10):1125. doi: 10.3390/genes16101125 (PMC12564831; doi:10.3390/genes16101125)
Supplement: Supplementary file 1 [file genes-16-01125-s001.zip]

Archive with 1 entries (1 files):
- genes-3861011-supplementary.pdf
